# Supplementary material for: The German Alliance Against Depression and suicide rates: A retrospective analysis
Source: PLoS One. 2021 Jul 1;16(7):e0254133. doi: 10.1371/journal.pone.0254133 (PMC8248967; doi:10.1371/journal.pone.0254133)
Supplement: S1 File — (XLSX) [file pone.0254133.s003.xlsx]

## Sheet: Intervention regions
Name	Year	Time	SR	SR_M	SR_F
Cham	1993	1	16.36	20.52	12.31
Cham	1994	1	12.43	17.31	7.68
Cham	1995	1	23.94	39.1	9.16
Cham	1996	1	18.49	24.97	12.17
Cham	1997	1	17.65	32.63	3.03
Cham	1998	1	13.01	21.67	4.54
Cham	1999	1	9.93	13.88	6.05
Cham	2000	1	12.97	20.04	6.05
Cham	2001	1	17.5	29.21	6.03
Cham	2002	1	15.95	23.02	9.03
Cham	2004	3	14.47	24.58	4.53
Cham	2005	3	18.34	33.9	3.03
Cham	2006	3	16.91	27.89	6.1
Regensburg	1993	1	17.55	28.55	7.6
Regensburg	1994	1	22.29	31.81	13.66
Regensburg	1995	1	21.46	33.43	10.6
Regensburg	1996	1	18.35	25.22	12.15
Regensburg	1997	1	23.98	35.32	13.71
Regensburg	1998	1	20.82	35.39	7.63
Regensburg	1999	1	15.97	23.49	9.14
Regensburg	2000	1	19.89	35.1	6.08
Regensburg	2001	1	25.16	36.23	15.04
Regensburg	2002	1	21.09	31.05	11.97
Regensburg	2004	3	17.84	27.51	8.94
Regensburg	2005	3	16.94	25.67	8.89
Regensburg	2006	3	16.75	23.79	10.25
Nordhessen	1994	1	17.34	25.19	10.33
Nordhessen	1995	1	14.39	21	8.46
Nordhessen	1996	1	11.45	15.78	7.56
Nordhessen	1997	1	16.04	20.11	12.38
Nordhessen	1998	1	14.14	23.43	5.76
Nordhessen	1999	1	16.31	25.79	7.76
Nordhessen	2000	1	13.86	16.23	11.72
Nordhessen	2001	1	13.35	18.4	8.79
Nordhessen	2002	1	17	22.79	11.76
Nordhessen	2003	1	19.56	29.28	10.77
Nordhessen	2005	3	18	26	10.77
Nordhessen	2006	3	11.89	17.41	6.89
Nordhessen	2007	3	11.87	18.43	5.91
Rostock	1994	1	12.04	18.42	5.9
Rostock	1995	1	9.67	12.5	6.92
Rostock	1996	1	8.6	12.88	4.45
Rostock	1997	1	7.99	11.52	4.61
Rostock	1998	1	8.68	9.84	7.56
Rostock	1999	1	6.4	9.03	3.86
Rostock	2000	1	8.48	9.13	7.85
Rostock	2001	1	10.05	15.34	4.94
Rostock	2002	1	13.11	14.35	11.91
Rostock	2003	1	12.61	19.47	5.96
Rostock	2005	3	6.52	11.26	1.97
Rostock	2006	3	8.01	11.22	4.91
Rostock	2007	3	9.98	11.18	8.82
Dresden	1995	1	17.96	28.12	8.56
Dresden	1996	1	15.52	21.62	9.85
Dresden	1997	1	15.72	21.45	10.38
Dresden	1998	1	13.17	19.11	7.66
Dresden	1999	1	11.75	17.86	6.07
Dresden	2000	1	13.81	23.89	4.44
Dresden	2001	1	15.46	21.66	9.68
Dresden	2002	1	16.66	22.84	10.88
Dresden	2003	1	16.33	24.33	8.82
Dresden	2004	1	15.39	19.86	11.17
Dresden	2006	3	11.29	16.64	6.19
Dresden	2007	3	9.06	13.33	5
Dresden	2008	3	8.39	9.99	6.87
Bonn/Rhein-Sieg	1995	1	11.93	19.47	4.86
Bonn/Rhein-Sieg	1996	1	10.76	17.14	4.76
Bonn/Rhein-Sieg	1997	1	9.6	14.09	5.39
Bonn/Rhein-Sieg	1998	1	9.76	14.2	5.57
Bonn/Rhein-Sieg	1999	1	8.81	12.49	5.34
Bonn/Rhein-Sieg	2000	1	10.8	15.46	6.41
Bonn/Rhein-Sieg	2001	1	10.46	14.81	6.35
Bonn/Rhein-Sieg	2002	1	9.02	12.83	5.42
Bonn/Rhein-Sieg	2003	1	8.73	14.09	3.66
Bonn/Rhein-Sieg	2004	1	9.91	16.3	3.86
Bonn/Rhein-Sieg	2006	3	12.59	20.71	4.91
Bonn/Rhein-Sieg	2007	3	8.63	11.44	5.96
Bonn/Rhein-Sieg	2008	3	8.95	14.13	4.04
Heidenheim	1997	1	25.44	40.14	11.37
Heidenheim	1998	1	14.57	19.35	9.99
Heidenheim	1999	1	12.42	17.91	7.16
Heidenheim	2000	1	10.22	14.9	5.73
Heidenheim	2001	1	13.13	22.31	4.3
Heidenheim	2002	1	15.33	25.28	5.74
Heidenheim	2003	1	16.14	23.92	8.64
Heidenheim	2004	1	11.05	15.03	7.23
Heidenheim	2005	1	11.1	13.57	8.71
Heidenheim	2006	1	18.63	25.81	11.72
Heidenheim	2008	3	11.3	16.81	5.94
Heidenheim	2009	3	5.31	9.24	1.49
Heidenheim	2010	3	10.68	12.37	9.03
Bremen	1997	1	17.55	24.34	11.27
Bremen	1998	1	16.75	24.51	9.57
Bremen	1999	1	14.07	22.74	6.05
Bremen	2000	1	15.39	23.54	7.85
Bremen	2001	1	16.45	24.6	8.9
Bremen	2002	1	16.76	26.39	7.81
Bremen	2003	1	17.44	24.36	10.99
Bremen	2004	1	19.97	32.26	8.5
Bremen	2005	1	14.08	20.44	8.14
Bremen	2006	1	10.22	13.58	7.07
Bremen	2008	3	15.71	23.76	8.15
Bremen	2009	3	12.6	18.44	7.09
Bremen	2010	3	10.78	15.81	6.03
Fulda	1997	1	10.21	12.32	8.19
Fulda	1998	1	7.85	12.25	3.62
Fulda	1999	1	10.6	16.92	4.52
Fulda	2000	1	11.48	15.94	7.2
Fulda	2001	1	8.24	13.08	3.59
Fulda	2002	1	11.87	14.89	8.96
Fulda	2003	1	9.56	16.71	2.68
Fulda	2004	1	9.08	16.67	1.78
Fulda	2005	1	8.19	15.79	0.89
Fulda	2006	1	12.31	16.73	8.05
Fulda	2008	3	10.99	19.61	2.69
Fulda	2009	3	7.81	12.17	3.61
Fulda	2010	3	11.05	17.81	4.52
Olpe-Siegen-Wittgenstein	1998	1	11.41	16.61	6.32
Olpe-Siegen-Wittgenstein	1999	1	10.5	15.22	5.87
Olpe-Siegen-Wittgenstein	2000	1	10.52	18.02	3.17
Olpe-Siegen-Wittgenstein	2001	1	10.51	17.09	4.07
Olpe-Siegen-Wittgenstein	2002	1	10.97	16.62	5.43
Olpe-Siegen-Wittgenstein	2003	1	10.08	16.66	3.63
Olpe-Siegen-Wittgenstein	2004	1	8.74	13.47	4.1
Olpe-Siegen-Wittgenstein	2005	1	9.23	15.39	3.2
Olpe-Siegen-Wittgenstein	2006	1	7.42	8.9	5.97
Olpe-Siegen-Wittgenstein	2007	1	6.99	10.8	3.23
Olpe-Siegen-Wittgenstein	2009	3	8.02	13.32	2.81
Olpe-Siegen-Wittgenstein	2010	3	8.06	11.96	4.23
Olpe-Siegen-Wittgenstein	2011	3	9.46	16.25	2.87
München	1998	1	19.93	29.06	11.59
München	1999	1	20.51	26.43	15.08
München	2000	1	18.43	26.67	10.81
München	2001	1	18.49	26.87	10.69
München	2002	1	18.06	24.32	12.21
München	2003	1	16.19	21.74	11
München	2004	1	18.65	26.19	11.61
München	2005	1	16.27	21.86	11.05
München	2006	1	16.76	21.58	12.26
München	2007	1	15.78	22.22	9.75
München	2009	3	15.41	21.61	9.6
München	2010	3	13.89	17.68	10.33
München	2011	3	15.46	21.95	9.37
Leipzig	1999	1	18.63	26.47	11.33
Leipzig	2000	1	18.45	28.99	8.62
Leipzig	2001	1	17.65	20.99	14.52
Leipzig	2002	1	13.34	17.56	9.39
Leipzig	2003	1	18.09	26.98	9.74
Leipzig	2004	1	17.85	27.82	8.54
Leipzig	2005	1	15.92	20.57	11.56
Leipzig	2006	1	15.2	24.49	6.5
Leipzig	2007	1	14.89	23.46	6.84
Leipzig	2008	1	14.94	20.8	9.42
Leipzig	2010	3	12.62	16.17	9.28
Leipzig	2011	3	13.92	20.4	7.93
Leipzig	2012	3	14.21	16.7	11.88
Paderborn	1999	1	10.41	15.5	5.47
Paderborn	2000	1	6.89	11.19	2.72
Paderborn	2001	1	9.56	13.85	5.39
Paderborn	2002	1	8.48	14.43	2.68
Paderborn	2003	1	7.78	12.33	3.34
Paderborn	2004	1	8.4	14.28	2.66
Paderborn	2005	1	7.03	8.8	5.3
Paderborn	2006	1	11.03	17.57	4.63
Paderborn	2007	1	7.03	12.18	1.99
Paderborn	2008	1	9.03	16.23	1.99
Paderborn	2010	3	11.01	17.52	4.62
Paderborn	2011	3	10.15	15.73	4.69
Paderborn	2012	3	11.14	17.03	5.36
Saarland	1999	1	9.24	13.29	5.43
Saarland	2000	1	10.2	15.05	5.63
Saarland	2001	1	12.75	18.17	7.65
Saarland	2002	1	12.02	17.98	6.39
Saarland	2003	1	13.28	20.75	6.23
Saarland	2004	1	11.26	18.5	4.42
Saarland	2005	1	12	19.79	4.63
Saarland	2006	1	11.7	18.34	5.41
Saarland	2007	1	13.02	20.63	5.82
Saarland	2008	1	13.3	19.35	7.56
Saarland	2010	3	11.99	19.18	5.17
Saarland	2011	3	13.13	19.19	7.4
Saarland	2012	3	12.17	17.58	7.05
Freiburg im Breisgau	2000	1	13.65	17.46	10.21
Freiburg im Breisgau	2001	1	13.92	18.23	10.04
Freiburg im Breisgau	2002	1	8.09	13.04	3.62
Freiburg im Breisgau	2003	1	13.18	21.81	5.37
Freiburg im Breisgau	2004	1	13.55	17.71	9.79
Freiburg im Breisgau	2005	1	16.67	22.4	11.47
Freiburg im Breisgau	2006	1	10.57	14.51	7.01
Freiburg im Breisgau	2007	1	15.95	22.07	10.42
Freiburg im Breisgau	2008	1	15.48	18.15	13.05
Freiburg im Breisgau	2009	1	10.36	10.39	10.34
Freiburg im Breisgau	2011	3	9.8	14.89	5.29
Freiburg im Breisgau	2012	3	15.13	27.25	4.34
Freiburg im Breisgau	2013	3	7.26	4.81	9.46
Marburg-Biedenkopf	2000	1	11.08	16.12	6.22
Marburg-Biedenkopf	2001	1	13.04	19.31	6.99
Marburg-Biedenkopf	2002	1	14.2	21.66	6.98
Marburg-Biedenkopf	2003	1	9.87	15.29	4.65
Marburg-Biedenkopf	2004	1	12.23	20.09	4.65
Marburg-Biedenkopf	2005	1	13	20.87	5.41
Marburg-Biedenkopf	2006	1	11.82	16.88	6.95
Marburg-Biedenkopf	2007	1	11.82	17.69	6.19
Marburg-Biedenkopf	2008	1	9.87	16.92	3.09
Marburg-Biedenkopf	2009	1	8.7	12.93	4.65
Marburg-Biedenkopf	2011	3	13.5	20.27	7.01
Marburg-Biedenkopf	2012	3	15.93	26.81	5.47
Marburg-Biedenkopf	2013	3	16.73	21.91	11.73

## Sheet: Germany-IR
Year	SR	SR_M	SR_F
1991	17.8087	25.6783	10.3816
1992	16.8637	24.3708	9.7385
1993	15.7089	23.0779	8.7022
1994	15.6608	23.4196	8.2752
1995	16.0482	23.7675	8.686
1996	15.1946	22.4103	8.3021
1997	15.1985	22.7049	8.0234
1998	14.5173	22.2506	7.1169
1999	13.7956	20.7844	7.1001
2000	13.6819	20.8266	6.8317
2001	13.8297	20.9118	7.0305
2002	13.6613	20.6237	6.97
2003	13.4856	20.4534	6.7861
2004	13.1618	19.9917	6.5917
2005	12.6611	19.1761	6.39
2006	11.8828	18.2885	5.7114
2007	11.5739	17.8569	5.515
2008	11.7195	17.9712	5.6861
2009	12.1945	18.928	5.6902
2010	12.6332	19.3778	6.1075
2011	12.6577	19.6922	5.911
2012	12.6073	19.2116	6.257
2013	12.6268	19.3639	6.1311
2014	12.8774	19.9577	6.0292

## Sheet: Labels
Name	Name of the region
Year	Year
Time	Year for the respective Alliance Against Depression	1=baseline year	3=intervention year
SR	Suicide rate per 100,000
SR_M	Suicide rate males
SR_F	Suicide rate females
Absolute suicide and population numbers were provided by the Federal Statistical Offices of Baden-Wurttemberg, Bavaria, Bremen, Hesse, Mecklenburg-Western Pomerania, North Rhine-Westphalia, Saarland and Saxony; calculations of suicide rates are our own.
